# Supplementary material for: A new piece in the repeatome puzzle of Triatominae bugs: The analysis of Triatoma rubrofasciata reveals the role of satellite DNAs in the karyotypic evolution of distinct lineages
Source: Insect Mol Biol. 2025 Jun 27;34(6):917–28. doi: 10.1111/imb.13013 (PMC12604443; doi:10.1111/imb.13013)
Supplement: Supplementary file 5 — Table S1. General features of the satDNA families found in Triatoma rubrofasciata. [file IMB-34-917-s004.xlsx]

## Sheet: Hoja3
Family	Consensus sequence	A+T percentage	Primers used for FISH	Chromosome location
TrubSat001-166	>TrubSat001-166 GTGTGAGGAGACGACTGCTAAAATTGATGTGCTTGTAACTCCTAAAATTCTCAAGATATTATGCCGATATTTGGTCAAAATATACTACACTAGTATAGTATTAAACGAGCCAAAATTCACTTAGATCTGAGCAACGGAAGTGGGTTTTTTTTGCGGGAATTTTCAA	64.46%	Trub-CL1-F AATTTTAGCAGTCGTCTCC Trub-CL1-R ACTTAGATCTGAGCAACGG	C-heterochromatin regions of autosomes
TrubSat002-9	>TrubSat002-9 GATAGATTA	77.78%	(GATA)5 5´- GATAGATAGATAGATAGATA	C-heterochromatin of Y chromosome
TrubSat003-994	>TrubSat003-994 ATCTGTTGGAGCCTTTTTTGAGAAAATCTCAAAAAAAAAAAAAAAAACATTCAGTAAAGTGGTACTTCCGGTTGAGGAATTTTGACAGAACAACTTAGTGTCGGATCCCATGGTGATACCTAAACGGAATATCAAGTTTGAACTTTCTGCGACTTTTCGTTTTTGAGCTATGCTGTTCACACACACAGACCATTTTCTAAAAACCACTTTTTTTGGACTCAGGGGACCTCAAAACGTATATTTCCGGTGAAAACTCGATATCGAAAATTTGACACGATTACAATACTTCCTCTTACTAAAGTAAGAGAAAGTAAAAAAAAAAAATCTGGTGTGAAACACTCACACAACTTTCTCTTACTGCAGTTTACAAAATTGTAATTGAC…	67.40%	TinfSat04-1000-F 5'- GATATCGAAAATTTGACACG TinfSat04-1000-R 5'- ATGTATGTGAACAGCATAGC	Euchromatic regions of autosomes and X chromosomes
TrubSat004-97	>TrubSat004-97 CGGAAAATATCTCAAAGGATGATTTCCAGCTCTGCGGACCCAACCACAACAAAACGCCCGAAACCGGTCGATGACCAAAAAACTGAGCAGGCTGTCA	50.52%
TrubSat005-249	>TrubSat005-249 GGCGCGTCAACATCTATGGTCATTGGCGCCCGGAGTCTTCTCAGTGCACTGCCGGCCTCCGGACAGTGTTCTCTCGTTACAGACAACACTGTCCATCACCGGACAGTGAGCTGTAAGAGGCTCCTAGGAAGAGAAAATCTAAGGGCAGTTGCTGGATTCGAACCCGGGATCTCCGCGTGGGAGTCCAGCACGCTAACCACTTAGCTAATCCCTTCCCTTTATTATTTTTTTTTTTTTTTTTAATTTTAA	51.00%
TrubSat006-493	>TrubSat006-493 ATTTAATGTCCAATCTCAATTATATTGCTTTTAATGCATTTATTATTATTTTTAGAATCAAACATATCAATAGGTAATTAATATGCTCTTGTATTTGTTAAGGTTAAATGGATTAAAAGAAACTAGAAGTAAATTTCTTACAGTTAGCCTTAATTCTCAATCATTTACAGATTTAAAACTAAATGTGGAGGAGAACTTTAGTTGAGGGAGAATGAAATTAATGAACGCATGCTCTATCTATCGGTAACCTTGAGAACTGAACAACACTGTATTAGTTCACATTGCGAACGCTAGATAGCATGGTAATGCTCTATATTTACACTGCCAGTAGATAGGCCACTTTATACGAAAGATAATAAATTTGTATGGTCAAGTAATCAAAT…	70.79%
TrubSat007-2554	>TrubSat007-2554 TACACAATTCTACATATAATCGAATTTTATTACTATTCTAAGCCGGACCAATTAATAGAGTAAAATATTATTAGCTCTGAAATTGCGACGTAAACCAAGGGATAACTGATTTAAAAACGATACTTGTTTATTTGGAAACAAATTAAGTATATTCAGCTGTAAATAGAAAGAAATGTAAATTATTATTTATTTTATTGTCAATGATTTATTTAACTGATGATAATATGTATATATACTGTGGTTTTTAATAAATAAAGTATCTTTTAAACAACTATCATAGGCGACTGATTATTATTAACACGATAATTTTTTCAAAACAAAATGGTATTCTTTCACCGAGAATTAGGATAACGTCAAAGGAAGAATTCCAAGGTAATTTTAC…	69.48%
TrubSat008-342	>TrubSat008-342 CAATACTGCAGCGAAGCATACTGCACCACGTGCCCCACCCCGCACGTGATCGTCGTCGCCAGCCATTCGAATGCGACGTCCGTTAACCGCCAAGTAGTGTGGACAAAGGTAACTGTATTTAGATTGTTCGGATAAAATGGGGATCATATAAGTATCTGATGATTTTCAGTATGCTTTGTTATTGTCAATATATTGGTGCATCCCCCGGCCCCTTGGTTAACAGCCACCGTAATACCTGTGAATATCTCGTTCGGGGAAATACATAACCGCCACGTTGTGAGGGGCAATAGTAATTGGCGTTATATTAGGCGGATTATATTTATTTCATCTTTAAGCACTTAA	55.26%
TrubSat009-25	>TrubSat009-25 AGAATGTAGAACTTTGGAAAAATTT	76.00%	Trub-CL35 5´ TTAGAATGTAGAAsTTTGGAAAAA	Euchromatic regions of autosomes and X chromosomes
TrubSat010-198	>TrubSat010-198 ATATCTAATTATCGATATCGCAAGATGCTAGCCTCATTTAGATGATACAATCATCTTGTAACCTAACGCGAGAGTTAAAGCATACACGCAAAGCTCACCATCCTGTATTACAAAATCAAAAAAAATGGTATTAAATACAATTCAATGTATCTTTCAGAAAGACCTATGTACCTAAGAATATTTTCTTCAAAGTAATAC	68.69%	Trub-CL16-F 5' ATACACGCAAAGCTCACC Trub-CL16-R 5' ATGAGGCTAGCATCTTGC	Euchromatic regions of autosomes and X chromosomes
TrubSat011-1079	>TrubSat011-1079 TGTTTTTTATATTTCCTTTGAGTCTTGTTTAATTGCTACTTTGTTTTTAATTGCAGGTTGGGGATATTAGCCTGAGCTTAGCAGCAGCGTTTTATTTATTGTTTTGTACTTTTGTTAGATGCTCTAATAAATGCTAACATTTTCTGTTAGCATTTTAAACAAATAGTGTTAATAGTAATTAGTACTTTTAATATTTATTAGTTGATATATAAATTTAGATATTGATAAATATGAGGATAGTAATTAGGTTGTAACCTTAAGTTTCTACATTAATTTGGATTTAGTGGAAACATAAATGAAAGAATATTTATTGGAAATTAGCTTAATAATGTTTCTTACTTTTTACAGATTTTGGCGTCCAATAATTGGAGACAATTTTGAA…	71.83%
TrubSat012-843	>TrubSat012-843 ATAATTTTTGTTGGTACATTATAAAATGTATCCCCCCCGCTCTTTCTCCCCTACTACTCACCTACCAGAAGTGGCAAATTTCAGCGTTATTCTTTTCGAGACAATATTAGATTGTTAATACTATTAAATATTTTACATATATAAACCTTCGTCTATACGAATATAATTACCGTATCTCATGGATTCGAACTCCATCCACAATATCAACAAGAGTTAACATTACAATGCAAAGCCCTCATTTCCACCAGAACTGGAAATGATGTCTTGGTTGTTGCCCGTACAAAGTACGTTTAAATAACCATAGTCATCTATTATTAGTCTCCCCGATAGGAAAATATTTACATATACCATACTCGGATCTCTCCCTACAACTACACTCTCTC…	69.16%
TrubSat013-122	>TrubSat013-122 TGTGCAATCTTTTGCAAATTATACACTACTGGGAGATGTGGTGTTTTAAAATGTGCAAAACTTTGCAACTTTTTGCAAACTTGTGCAAGATTCCTGGTCACCTAAACCAATTTTTGCCAGTT	63.93%	Trub-CL27-F 5' CAAACTGGCAAAAATTGG Trub-CL27-R 5' TGGTGTTTTAAAATGTGC	Euchromatic regions of autosomes and X chromosomes
TrubSat014-132	>TrubSat014-132 CACAACTTTGCAAGATGTTGCAAAACATTGCTTATAAGTTGAAAATGTTGGAGAAAGATTGCCCAGGGTAGAAGTAACTTTGCAAGATTTTGCATAGTTTTGCACAAGTTTGCAAGAAGTTGCATAGTTTTG	64.39%
TrubSat015-7	>TrubSat015-7 TTGTAAA	85.71%
TrubSat016-81	>TrubSat016-81 TTTTGCAACTTTTTGCAAAACTATGCAAAGCTAGATCTAGTTACTGACAGAGGGTTTTTCCCTATTCCTATACGGACAAAA	64.20%	Trub-CL34-F 5' GTAGTTGCTGACAGAGGG Trub-CL34-R 5' AGCTTTGCATAGTTTTGC	Euchromatic regions of autosomes and X chromosomes
TrubSat017-133	>TrubSat017-133 GTAAAAGATTGAAAATAATGGCAAAATATTGTCGAGGTCACCAGTAACTTTGCCCAACTTTGCAAAAACTTGCAAAATCTTGCACAGTAGAAAAATGGAAAAGAATAGAGGCTGGAGTTCCTAATGTTGATAT	65.41%	Trub-CL59-F 5' ACTTGCAAAATCTTGCAC Trub-CL59-R 5' AACATTAGGAACTCCAGC	Euchromatic regions of autosomes and X chromosomes
TrubSat018-84	>TrubSat018-84 AAAAAACATATGCGAACACATACAGGCGAGAAGCCGTATAAATGTAGTGAATGCGATTATAGTTGTACAAAATCTGGAAATTTG	65.48%
TrubSat019-84	>TrubSat019-84 TACATCTGGACGTTGTTCTTCTTCAGAATTTGTCATGTTTACATTTTGGTCATTAGTTTGGTTAGAAGGTTGCTCTATTTCGTA	65.48%	Trub-CL46-F 5' GAAGGTTGCTCTATTTCR Trub-CL46-R 5' AAGAAGAACAACGTCCAG	Euchromatic regions of autosomes and X chromosomes
TrubSat020-142	>TrubSat020-142 TTCTTATCTCCTAATACAAATTCACATATTTGACGTTGTTTTGGCGAAAATTGAGCCAATTTATTTAATTTCCCAGTAGGTGGAGAACTCTGGTGGCAGTTTTTGTAAACACAAATGTAAACAAAACTGAGCTCCTACAGCC	64.08%
TrubSat021-41	>TrubSat021-41 ATAGATAATTTTATAGACTACATTTTATACACAGTAGAAGT	78.05%
TrubSat022-101	>TrubSat022-101 ATAGTAGTAATAGGTCTCCGTTTAGAGTGAAGTATATAGGATAGAGAGTACAGCAATACATCTCTGCGTGTAGGGTTTAGTATATGGCATGTAGAGTACAT	62.38%	TrubCL61-F 5' GCAATACATCTCTGCGTG TrubCL61-R 5' TCACTCTAAACGGAGACC	Euchromatic regions of autosomes and X chromosomes
TrubSat023-176	>TrubSat023-176 GAAAAAGGTTGCAAAAACTGGCAAAACTTGGTTCCTGTTGCAATTAACCTTGCACAACTTTGCAAAAACTTGCAAATTTTGGTCATTTCAAGTGTTAAAGCATAATAGATAAAAGGGGCGTGAATGTACAGGAAGTGGGCGTGGCCAGCAGCCCCCAGTAGTGTATACTTCTATTT	59.66%
TrubSat024-663	>TrubSat024-663 GCTTTTTACTTTTACTTACTCCCAGAAAGTGTGAGTATTGAGATCGTGCGAGATTTTTGAAAGTAGTTTTAACCAGAAACACTTGTTTTGACGTCACCTGAATATGAGAACAATGTTTTCAGCGAATGTTCTGTGTTTGTACGTGTGTTGTTGTAATGAGATCACATTAAACTCCCTTTTTATCATGTGGCAAACAAACTTAGAAATAGAGTTCCGACTTACTGGAATATCACGTGCCTTTTGAGACTAGTGTCTTACTTTCTGGTAACAAGTATTGCGATTCGTATTCCCACCGAATACGCAAGTTTTGAGGTCCCCTGGGTCTAACACTGTAGCTTTTAGGAATTGAACAATTGATTGTGTGTATGTGTGTGTCTGTCGGT…	58.52%
TrubSat025-766	>TrubSat025-766 CTCCCAGTGGTGTATAATTTAATTGGAAAAAGATTGCAAAAACTGGCAAAAACTTGTACAAGATACCACAGTAACTTTGCACAACTTTGCAAAATGTTGCAAGATTTGGTCCACTTTAAGAGTTGAAACTTAATAGGTATAACGGGGCGTGAAAGAAGGCGGGCAAGAGGCGGGCACTGGGTGGAGCAAGGGGCGGGCAGTGGGCGTAGGAACTGGCCAATCAGATTGCTACTTTTATACACTTATAGAATCTCTTCGTTGATTGGCTAATTTTATTACTACAGTTTAACACCTCTTTTCTGTCCACCATTTTGTTATCAGAATTTTTAGTTGTCCTTTAGAATGCTTTATGACTTATTTTAACTAATATTTCTTATATTATT…	70.37%
TrubSat026-174	>TrubSat026-174 CAAATTACACCCCAAAAAAATTCCCATTCATCATAGTGGCTGCCATAAACCCCATCATCGTGCTGCTTCCCATAGCACTTCAACCCACAAATTACCCCTCAAAAAAATCCCATTCACAGTATTAGTTGCCACAAAACTTCATTATTGTGCTGATTCCCCCAGCACTTCAAACCA	58.05%
TrubSat027-31	>TrubSat027-31 CAAAGTTGATCTGGCAACTCTCTGCACTCTT	54.84%
TrubSat028-9	>TrubSat028-9 GATTAGCTA	66.67%
TrubSat029-169	>TrubSat029-169 TTAAATTTACTACAATTTATGTTCTGTGGTATTTTTAGATAGGACTACTCCTTAAGGAGATATTGCTGAAATACCAGCTAGGTGGGAGGTGAAGCTCCACTATTTTAGCTCATATCTTGGTTAATATTAACTCTATGATAAAACTGTATAGAACTAAAATTGTAGAGAA	68.64%
TrubSat030-853	>TrubSat030-853 TTGTTATCTACTAATAATACAAATTGTTGTCAATAGATGGCAACACTTACCGGGAATCATTATACATTTTCCTAAACAATAAAAATTCTCATTAGGGCAACAAGTAAAACAGAAATTAGTCTGGATTTCAACTAACTAACCCTCTTCATGGTGGCAAACACGATTTATAAGTAGTAGTTTGAAAGAACTACGTACATCTTATAAAAAGAAATATTCCTTTTGCTTTTAGAAATCTTTTCATTAGTTGGCTGATTGCGAGAGAATAAAAGAAGCGACAGTAATAACTAGACTGTTGGGAATTTATTAATAAGCATTCTCACGAAATCATAATATTAGAAACAATACATTTATTTTAGAAGTATCCTAGTTAGACTGTACACAAT…	69.99%
TrubSat031-699	>TrubSat031-699 CTTTTTTCACGCCCCTTTGTATATGGTGGATTGTAACACTTGAAATGAACAAGATTGAACAACTTTCTGCAAACTTTTGCAAAGTTACACCCGTCCTGGATAATGGCATTTTAAACATCTCTTTCAAACTAAATTATTCATTCTTAAGGTGGTGCAAATTTTGCAAGTTTGTGCAATGTTGTACAAAGATGGTCAGGGCAAGATTTTGCACTTTTTGCTATCATTTTAAGCTAATTATCCACTATTCAGAAATCAGTTATATTTTACATTTTTTCTTGCATAATTGCGCTATTAAGTGGACAATTTTTAGAAAATTCAATACAACCATTGCATGTAGAATACTTTTCTAGACTATTTATTTATTAAATTACTCAGTTTCAAAT…	68.10%
TrubSat032-100	>TrubSat032-100 GTGACTAAATTTGATGAAAATATTTATTTATTCATAAGTATATTCATTATCATTATTTTAATCGTTTATACCTGGAATATATTGTTCTGACAAGCAACTA	78.00%
TrubSat033-50	>TrubSat033-50 CTCAACACACATACACAAACACAGAGTGCGGTGAGAGGGAGACAGAGAGA	50.00%	TrubCL75-F 5' AGAGGGAAACAGAGAGAC TrubCL75-R 5' CACCRCACTCTGTGTTTG	Euchromatic regions of autosomes and X chromosomes
TrubSat034-137	>TrubSat034-137 ATATATTTAATCAAATTGAAAGTCTCCGTACTGATTTTTGGGCCAAACATCCCAGGGGCTTAAAGAGAGGCTACGCCCCCAGCACCCCAAATCTGTCTCTGTACGTATGTGTGTGTGGTATGTATGTATATGTGTGT	56.93%
TrubSat035-199	>TrubSat035-199 ACAAATTCTAATTTTTTCCCCTCTAAAAACTGAATTAAATGTGCAAGTTGTGAGAGCCATCTATTGGCAATATTTATAACTATTAAAAAACAACAATTCCCGGTAAGTGTTGGCATCTAGTGGCAACTTTAGGAACTAAAAAGTCTCTTTAAATTTTAAATACCTTTTTGGAGCTCCTGTAACAGTCTGGACTCCTAAT	67.34%
TrubSat036-179	>TrubSat036-179 TACCCTACTGTAGGGTGGGGGGTACGGGGTATGAGATACGAAGTGTGACGTCAGAGATGGGCGTGGCTATCTATAGTGGTCGTCCAAAACTACGACTTCTTTGTTAAAATCCAAGATGGCGGCCCACAGAAGGAAAGGAGTGGGGGGACTGATAAGAGAGGTGCCAGGAGTGGTAAAAC	48.60%
TrubSat037-104	>TrubSat037-104 ATATTTATTCTCTTCTTTAGGTAGTGCAGTAGGTTATCTATGCCTGTATCTTTGTCTAGTATGAGTCTGTACTCTATAGT CATTAACGTAACATGCATAAAATG	67.31%
TrubSat038-46	>TrubSat038-46 TTGGTGGTTGTCCGTATAGTTAAATAAATACAATAGAGACAAGACC	65.22%
TrubSat039-95	>TrubSat039-95 AGCTGGAGGTTGAAGGGAATCTATTTGGTTACTGTCGTGCTGATATGAGAATCAAAGATACACTCATTGTCACTAATGACACCAAGATCCTCAAT	60.00%
TrubSat040-137	>TrubSat040-137 TATCAGGGTATAAGAAAGCCATAGGAGCTAACTTTATATTGTGTTTACAAAAACTGCCACTAGAGTTCTCCACTTATTACATTTTTAAAAATTCTGATAATTTCACAAGTGTGTATTGTGGTCAAATATTAGATTTG	70.07%
TrubSat041-198	>TrubSat041-198 AGCTTCTGTAAGTGGAATACGTGTAGGGATTTCGGTTTCTGTCGTCCGTTCGGTTGGTTCAGTTGTTTCAGCTGTTATCAAGTGAGGTGCCACCGACTCAGATGTTGCTACAGTTAATTCAGGACTCGTGGTAGTAAATGTTGTGTACCTTGGTGACATGGTACCGATTGTGGGCTCTGATTTGATGGC	53.44%
TrubSat042-160	>TrubSat042-160 AGGTGAGGCTACAGCCTGGTGGTTAGGAACGTGTCAGTATCCTGTCCTGTGTCCCACCACATTTTGGACCGCACTAACACACTTCACAACATTAAACATCCAACATCACATTACCCAAATGTTGGTGATTGTGTGAGTGTGTGTGTGTGTGTGTGTGTGT	53.12%
TrubSat043-90	>TrubSat043-90 CAATGTAATATTATTAGACTAAATTTAGTGAAGAACGTTCACTCCCTTCACACACAAGCTAGTCCCACACAACTTTCTCTTACTGGGGTT	62.22%
TrubSat044-178	>TrubSat044-178 CATTGATGTTATTCTTGTCATTACCTTGTTGTTCTCAGTAGTCATAGCTGTTGCCATTTCCAGTATGGGGAGTGGAGGCTTGCTCAAACGATTCACTGGAATCTAACGCTGACTTCTTGTGCAAAAGGGGCGCGCTAACTAATAAAATGGACAAAACGGCAATTTCTTTTATTTTCTC	58.99%
TrubSat045-297	>TrubSat045-297 ACGCGCTTCGAACACACTACGCCAACAAGAATTACACCACCACAACAAACTACTGGAGTAACAGATCACACATATACAACAGAATCTTCATCACAATACGAACCAAGTACAGCAACGAGTCATGAATATTACACAACTCACAAAACTAATACTAACCTACCATCCAGCACCGAAACAGAATCGGGTACAACATTAACAACAAATACTGAGCCCGGAACACAGCATTTTACAGAACAATCGAATAAATATGAACATAGATTGACGACAGTGTCGACAGGGCAGCCTACCAGATTTATA	59.60%
TrubSat046-80	>TrubSat046-80 CATCAATACTTGTAATAGGACCATAACATTACTGCTCGCTCACAATTACCGTAAATCGTTATAAATTATAATTCTAATAT	71.25%
TrubSat047-116	>TrubSat047-116 GAGAGAAAGTATTGTAATCGTGTCAAATTTTCTGACAGCCGACCTGAACGTCCAGCTACCAAATAATGTCGCGTGAGTGTTTCACACTATATGTATTTACACCTCTTACTAACAGT	60.34%
TrubSat048-89	>TrubSat048-89 TAAAGCTGATCGATCATACACCTCCAGATATTGGAATGTTAAGCTTTCTTCTGGTTCGCTAGTTCACTAACATGTACCATACTATTACT	62.92%
TrubSat049-55	>TrubSat049-55 GACATTACTCAAGCTCTTCCACTGACAACCTGCTCCTTACCCATAACCCTGAAAG	52.73%
TrubSat050-199	>TrubSat050-199 GATAAGCTACTATAATATAATAACCTTCTAATTAACAGATCTACATTATAATCGTCGTCGTAACATACGCAGTTTTTTTATCAAAGTATCGTCGTCGTAGTAATGAGGATTGTTTGTAAAATGCAATTCTATACGAACTAGCTAACTTAACACCTATATCAATACCGTCGTAGAAAAGGACAACTATTTCTATAAAAAA	69.85%
TrubSat051-35	>TrubSat051-35 CACATACAAACAGCTACAACTTGGTATATCAACTA	65.71%
TrubSat052-167	>TrubSat052-167 ACACAGTTCTAGTAAACTACTAGTTCTCTTAAAGTGATTTAGGTCTGAAATTTCCCCTCAATATGACCAAGATATATACTACAATCAGGCTAAATTCATAAAGTTGCATTAAAATACTGCAGACTATAATAGAGTTATTGTGTGCAGTTCTCTGGACTGACATACCT	66.47%
TrubSat053-56	>TrubSat053-56 TGTATATAAACTCAACGACTCCATTAGACCCTTCATAAAGTACACGACAGCACCCG	57.14%
TrubSat054-144	>TrubSat054-144 GGAGTCTGGCTTGTTTGATCCTTCATTGTCAGATGTAGTGTCTCCATCGGACGGAAGTTTTGTTCCGGCTTGTATATGTGGTGGGATTGGCGGAAGATCGGTTTCCTCTGGAACCGATTTATCTGTGTCATCTTCATTACTTAC	54.17%
TrubSat055-91	>TrubSat055-91 AGACAGAAGTAAGCTTGTTATTGTGAGATGTTCATGATCTACTTATCCAACAGCATTGTTCAGTAACTCATTAGCTAGAAGCACTATACAG	63.74%
TrubSat056-57	>TrubSat056-57 ACTACGGTAACAAACATTCACTATGGTAATACCCTCTCATTGCGGTAATGCACTTTC	59.65%
TrubSat057-32	>TrubSat057-32 TTAGAGTAGTATGTAGTTATGAAGTGATGAAG	68.75%
TrubSat058-41	>TrubSat058-41 TCAAAACAATGTTAATGATAGTAAGAGAAGAGAATGGGTAA	70.73%
TrubSat059-203	>TrubSat059-203 GACGAGCTTAGAGTCACTGTGTTGATTTTTTATATCAGTTCAGTGCTTGAAGTCTCGAAAAGTAAATACTTTTGTTTTATGTGTTGTTGGTATGAATATTGTGCTAATAATCACAAAACAAAATACAGATTCAAAGGTGAAAAATTTTCAGTTTTTTAAATTTTGTCCTTCAGTTATCAGTAAATATGAGGTTCGAGTTTGAA	70.44%
TrubSat060-73	>TrubSat060-73 ACGTCACTGAGTACACACCTCTAACAATCAGTACTGTGAGAGACAGTAAGAGGAAGTAGTGTATGTTGTGAGC	56.16%
TrubSat061-147	>TrubSat061-147 GAGCGTATCGCACCATATTCCCCAGTGGAAACGTTCGTCTATTGGCTACATCCTCAAGTGTGTCGAGATCACTGAACAACTGGCTAGTGGGGAAACTTTACAAGTGTCATTTTGAACTGAGTAAATTGGAGTAAGAGAGAGTCGATT	55.78%
TrubSat062-142	>TrubSat062-142 CAATACTTCCTCCTAGTAACGAGTAAGAGATGGGTGTGAGATCAAAAGTGACAGATCCCTTTATGTATTGTTCACGACAAGTTTAATGAAATAAGTTGGTGTCTTTATGAAGAAAGTAGCGAAAATCTGCCACAATTTGCAG	62.68%
TrubSat063-150	>TrubSat063-150 ATTACTTTCAGGGAGATAATGTTTACTTGCCACTAACCGGCGATCCCAAAACGGCTTCCTATGTACATGCGTACCAAGCAAGTTGTTACTACGTAGCAATAAAGCTGGTCCTGCTGATTGTTGTTAGACCACCGTTGTCCTAACCACCAG	54.67%
TrubSat064-28	>TrubSat064-28 TAGGATACAGATAGTAGAATACAGATAC	67.86%
TrubSat065-92	>TrubSat065-92 CTGTCGGCATTCTTAAACTGTTCACTAAATGTCCTTGAATACTGGACATTGACCAAATTATCACATCATATCAGACACCGAGACTCCGGACA	58.70%
TrubSat066-8	>TrubSat066-8 GAAAGCTA	62.50%
TrubSat067-177	>TrubSat067-177 GAAACATGTCTTCTTCTTTAACCTGTAATAAATGCGGGAAATCGTTTTCAAAAACATACCATTTTAATAGACATAATTCATCGTGTGAAGAAAGAAAATGTTCTAAATGTGACAATACATTCTTTACTTTATGGAAATTTCTCAAACATACTGAAAAGTGCGGAAATGAACAACAAC	70.06%
TrubSat068-90	>TrubSat068-90 AAGTGTAGTAGTTAGGTAATATAGTATCGTATATTCTTAAATTTCCATTTGTAACACTGTTAGTTAGTACTAGATCACAATGACAACAGT	71.11%
TrubSat069-122	>TrubSat069-122 AATACACAAGTGCTCTCAGAGAATGATTACTACCAATATTCCCAAATTGAAAGGAAGGAAGATATTGGTAGTTTATGTGGTAGTGTGGGTTTGAGGTTATCTGGCAACGTTGAGCGTATGGA	60.66%
TrubSat070-100	>TrubSat070-100 AACGTATCAACATCTTCTCTATCTTCCTGTTACTTCTTCTTTTTGTTTCCCAATTATCTTCATCTAATTCCACTTTCTTCCTTACTTACTACTAGTTTGC	67.00%
TrubSat071-172	>TrubSat071-172 TCGGTAACTGTCTGATATCTGGTGATGATATTGGTGGAGGTTTATGGCGGTCAGTACGTACACACTGTGTGTCTACTCCCTCCCACCACCTCACTCGCCACAAGGATCGTAGGCAAACACACACACATACATACATAGAGTGTGAGTTGTGACGAAGAAGAATAAGATGTGG	52.91%
TrubSat072-56	>TrubSat072-56 GCAGAGATACAGACATTGATAACCTACTGCACTACCTTACTCTTTCCTCATACCTC	57.14%
TrubSat073-75	>TrubSat073-75 ATCACCGCTACTAGGACGTGTTACATTCCATTCAAGACCAGGATGGTGGTCGGGAATAGGACGTGGGTTATCTAC	50.67%
TrubSat074-78	>TrubSat074-78 CCAAATACTAAAGGAACTTTACAGTGAGCTCTGTAGGAGATACACATACTCACACCGACTTACTTCTCATGAATACTT	61.54%
TrubSat075-107	>TrubSat075-107 AATAACATTTATTATCTGTACACAGTTGAACTGTAGGATAGCTACACTCACATGACACTTAGCTACTTTTGGCGTTGAAGCCCTGTATGAGGAGTATGTACACTTTA	62.62%
TrubSat076-107	>TrubSat076-107 CAGCAAGAAAGTTCTCAAGTACCGTAGAGAGAAGTGGTACCACTAACACTAACAAACAATTGTTCTAGTGGTAAGTGACATCATCTCTAACTCTAGATCTTACATTA	62.62%
TrubSat077-101	>TrubSat077-101 CGATAGTTCAGTCGTGTTATAGTCGGGAAAGTAGAGAATGTAGAGCATTATGAGGAGAGGCAGACTTATAGGAGGAGTGTAATTTCTTGCCGTCTGTTCTG	56.44%
TrubSat078-159	>TrubSat078-159 GAATTGCTGCACAACAGCCAAATGCTGTTTCTAGCGGAGGGCCAGGTTCTGGAAATACACCTTCGCAAAATCCCAATGGCCCCAGCAACCAACCTCCATATATTCCAGGTCCTTACCCCCCACATTCTCCATCAAATCCCATGCCTCCATCTGCCACCG	47.80%
TrubSat079-43	>TrubSat079-43 GGGTAACAGTAAGAGTTGATTGTTGCCTAGAGCTCACACGTAT	55.81%
TrubSat080-54	>TrubSat080-54 AGTTACCTACTGTGCTCAAACCCAACCACTAAACTATTAGATGGTGTGCTGGCG	53.70%
TrubSat081-87	>TrubSat081-87 TGATATCCTCACCGCTCTAATCTGATATCCACATCCTCTAACCTATTATCATCACCACTCAAACCTAACAAACTTACTGCTCTAACC	59.77%
TrubSat082-148	>TrubSat082-148 AATTTAGGTCTGTCAGTGTGTGCACTCTACTACTGCTGCGTGTTGTTTAATACAACTTAATGTTTAGCCTATTGTAGTATATAGCTTGGTCATATTTAAATATTAGCGGGCAGAGTTTAGTAGAACTAGTAGTTTACTGGGTTTAGAG	64.19%
TrubSat083-149	>TrubSat083-149 CTAATAGGTTTAATTCATAGTAATTATTGCTTTAATCTTATATGAATGATCTCCTACCAAATCATTAGCTGGATACTTACTAGTGTTACTGTCTTTAATGTCTTTTAGCACTTGGTCATAGTGTAAGTTTGTAGCCCTAGATTGGTCCA	67.79%
TrubSat084-108	>TrubSat084-108 CCTATATGGTGAGGCCACTTGTTTGCGATTACTAAGAGAGTGTCTAGCCTCTGTGACAAATGTCATCCTTATATCTGTTACTTCTCTTCACCAAGGTAACACTAGTAT	59.26%
TrubSat085-48	>TrubSat085-48 CGGTGCAGTTTACTGTATGTTGGTCTATAGTATAAAACTCCCTTTAAG	62.50%
TrubSat086-173	>TrubSat086-173 TGAGATATAGAGAGTGGAAGTTTTAGCATTTGTGTGCGATACAAGATACGAATATTTCAACTTCCTGTAACTCCTGCACAGCTGCAACTATATTGTTCATATTTGGCTCAAATATTGGCAATGTAATAGACTTCATTTAGACAGAATTTCATTAGGGTCTGGTTATCATGTAA	65.32%
TrubSat087-90	>TrubSat087-90 CATCAAACACATACTGTGCACAAACATAATTACTCACTGAGAATGAGGGAAATCTGATGGACAGATTGTTTTGTGTCACTGAAAGACACA	62.22%
TrubSat088-200	>TrubSat088-200 GTTGTCGTCCAACGTGCAATCACTTTGCCAGATATATATCTCCTTGTAAACACCTTTATCTTCCTTGCGACACCCCACTAATCAGAGGCCTGTTTTGTGCACTATCTAAAGTGGAGGTAAACTGTAACAAGATTACTACAGTAATCCAGTTGTTATCCAACAACAGATCGACTATATTTACCCAGGACGACCTCCATTCC	58.00%
TrubSat089-52	>TrubSat089-52 TGAACAGCTAACAGAAACATGACTTACAACCTTAATAGTATCAGTAAGGGAT	65.38%
TrubSat090-183	>TrubSat090-183 AGAGAGCGCGATTAGAGGGTGTATGGAAATGAAACTGAGGGGGGATATAAGAGAAGAGGGAGTGAAAGATTGTGTTTATGTATGAAGTATGTAGGTATTGGAACAATGTGATGGAACAGAGTGTAGTTGGCAAGGATTTGTAAATATATATAGATGATTGTGTGTGTGTGAGTGCTATGGGAG	60.11%
TrubSat091-42	>TrubSat091-42 TCTCATTTTCGGTGTTTTTCTCTGTGTTCCAGATGTTTATAT	66.67%
TrubSat092-82	>TrubSat092-82 ACACAACACAATCTGCAGCAACGTTAACTTCCAACAGTAGAACAAATTGAAGTTTGGAATTTTGTTACTTATCAATTTATAT	69.51%
TrubSat093-42	>TrubSat093-42 GTAATTTGGTTCACAACTAGTAATACTTAAAATGGGACAATG	69.05%
TrubSat094-48	>TrubSat094-48 TCGCACCAATATTCGCATTCAGTTAGATTCTATATGATAATCGCATCA	64.58%
TrubSat095-95	>TrubSat095-95 GATCTCTTAGGCTGTTCTAGAACTGGGTTCGCTTGTAGCGTATGTGATGGTTTTGGGATGTGATGTTTGATCTCAAATAGGTTTGTTCGAAGAAG	57.89%
TrubSat096-55	>TrubSat096-55 AATGCCACACAACAGTACGTAAGTAATGTTCAGATGGAAATGTTATCTTGTTAAC	65.45%
TrubSat097-42	>TrubSat097-42 GATTCTAGGAATATGAGTGTTTATGTAGATTGGACAGACCGG	59.52%
TrubSat098-73	>TrubSat098-73 TCGTTGTCGAATCTCGCTCACACTCTCTGTACCCAATTGTAGGGAGGTTAACATTGTTGGTGGTGGTGTTCCA	52.05%
TrubSat099-154	>TrubSat099-154 AGAGCACCGACAGTCACACAAACACAGATATGTATTGTATGTATGTACAAGCAGTGACCTCTGTGTTTTCATCCAAATAGAAGAGTGGGCCGACCATCGTAGTGGAGATAGTGAGTGAGCAGTTCTGGTGTGATGATGTAGCAGCATAGTGTAG	55.19%
TrubSat100-41	>TrubSat100-41 TTCTATAGCAGTTTTATAGTTAATCAACGTGTAGGTGGTAG	65.85%
TrubSat101-118	>TrubSat101-118 ATTTTAGAGAGAAATCAAGAGATGAATAACCAGTTCAATGACTCCTGAGGGGATAAAAACAGGAGAACATGGATCAAGGAGCAGACATTTGGAACCAATGGGCAAGTTACTGGTGCAT	59.32%
TrubSat102-38	>TrubSat102-38 CGTCACTGAACATTAATGACTAATTAAATGATATCAAT	73.68%
TrubSat103-29	>TrubSat103-29 GTTCCAATACTTGGTTAAGACTTCTTATT	68.97%
TrubSat104-75	>TrubSat104-75 ATGTTTGGGATCACAAACTTTAGAATCTAGCAGTAAGCATTCTAAATCCTCTTAACGTCTGATTAGTTATGGTCT	65.33%
TrubSat105-26	>TrubSat105-26 CCTTCGCACCAATACTTTGGCAGAAA	53.85%
TrubSat106-34	>TrubSat106-34 AGTATTAGGTCAGTCTGAAGGACCACTTTACTGA	58.82%
TrubSat107-91	>TrubSat107-91 TGGTAGAAATTATAACTAAGATAGCATTTTAGAGCAAAAGAACAACCCCACCACTAACACCCAACAGCCCCTTAAATTACTGTTGTCTAGA	62.64%
TrubSat108-153	>TrubSat108-153 TATATGTGTTTAGTTGTTTAGATAATACATGAAAAGTGGTCTATCAGTTATCTGTACGGTCAGTGTGCGTGTAGCGGCCAGAGACCAGAGTGAGGTGGAAGGGGTGAGCAAGTCTTAGACACCAAGCCACACAGCAGTACCACCACAAACGTT	54.25%
TrubSat109-35	>TrubSat109-35 GAACCTCTTTCTCTTTGTTAGTGGAATGATAACAG	62.86%
TrubSat110-48	>TrubSat110-48 ACTGTCTCACCTCCATTCTCCTTCACCTATACACTATCACACCTCTAC	54.17%
TrubSat111-78	>TrubSat111-78 TTTCCTGTCTGTCTCTGTACTACTACTACTACTATATCTGACACAAAGATTTCCAGCTCTGTGGACAACTCATACTTG	60.26%
TrubSat112-31	>TrubSat112-31 CTACTGGGCCAAAGGTGTGTGTGTACGTTAG	48.39%
TrubSat113-111	>TrubSat113-111 ATTTTCTTTTCTGACTTCCAACAGTCTCCACCATATTCGTGATCATAGCACTTAACTATCGTATTTCTTTTTACTGCAGTAAGAGATAGGTGTAAGAATGATTCAACCCAG	63.96%
TrubSat114-48	>TrubSat114-48 TTGTATGTGGTGCAGTATGTACACACGCAAACCACTTACCACTTGAAG	56.25%
TrubSat115-152	>TrubSat115-152 TGCATGTGGCCACATTCATGGCCAGGCTAAAAGGGGGGGGAGAAGGAAACCAAATATATCTAGAGTGAAACATATACCCCCCACACCACCATGGTCATCTTATGACTGTGAATAAAGATGAAGGACGTTAATTTTTAGGATATATGATTACG	57.89%
TrubSat116-24	>TrubSat116-24 GGAAGAACTGTCTTCTGATTCACC	54.17%
TrubSat117-55	>TrubSat117-55 GTATACATACGTGTACAGCGGGCATGTGTATACATATGTGCACACACAGACATAC	56.36%
TrubSat118-55	>TrubSat118-55 ACCTATGCTATAAAGTCGCACTTCGAACTAACTTAATCTAACCTAAACCAACTTA	65.45%
TrubSat119-50	>TrubSat119-50 CGACCCATAGAGAGCCAACTTATGGGGCAGAGGGGCACTGTGACCCATAG	42.00%
TrubSat120-39	>TrubSat120-39 GTGGGTCACAGTTGTGGGTCGCAGTTGTGGGTCAGGGTT	41.03%
TrubSat121-169	>TrubSat121-169 AGAGGAAGGAGACGAAGAACAACTACAGTAACAACGAGCATGTGAAGGAAAAGAAGAAGAAAGAACAAGAAGAAAAAGAACTACAAAAGTTGAGGAAGAAAAAGATGGAGAGGAAGGTCGACAAGAAAGAAAAAGAAAGAACAAGAAGGGAAACAACAGAGGAGGAGGA	60.95%
TrubSat122-52	>TrubSat122-52 TGCCCCATAGCGACCCACACAGCCCCATTGCGACCCACTGCCACCCACCCTG	32.69%
TrubSat123-31	>TrubSat123-31 ATGGGTCAGAAAGGTCCTGGAAGGTCACAGG	45.16%
TrubSat124-22	>TrubSat124-22 TTTGAGTCCTCCAACAATGGGA	54.55%
TrubSat125-83	>TrubSat125-83 TCACATGTCCTCCGACTGCCCCGACACCTGGATGTCCGAGATCTGAAATGCAACCATGCATTACTGCAATGCAATGCACTGCA	48.19%
TrubSat126-18	>TrubSat126-18 CTCAGCTCCCATTGCACA	44.44%
