# Supplementary material for: A new piece in the repeatome puzzle of Triatominae bugs: The analysis of Triatoma rubrofasciata reveals the role of satellite DNAs in the karyotypic evolution of distinct lineages
Source: Insect Mol Biol. 2025 Jun 27;34(6):917–28. doi: 10.1111/imb.13013 (PMC12604443; doi:10.1111/imb.13013)
Supplement: Supplementary file 6 — Table S2. Abundance and divergence of the satDNAs of Triatoma rubrofasciata satellitome in the Vietnam and China samples. ND = non‐detected. [file IMB-34-917-s002.xlsx]

## Sheet: SatDNA families
		Vietnam		China
	Family name	genome %	k2-p distance	genome %	k2-p distance
	TrubSat001-166	20.42501	2.29	5.47468	2.41
	TrubSat002-9	3.76710	5.04	0.01970	8.15
	TrubSat003-994	3.58706	16.61	4.43258	18.58
	TrubSat004-97	1.21747	9.16	1.69483	9.99
	TrubSat005-249	0.43555	10.66	0.80230	11.92
	TrubSat006-493	0.35176	3.86	0.31292	3.98
	TrubSat007-2554	0.33950	6.49	0.34164	7.28
	TrubSat008-342	0.08975	6.55	0.14413	7.05
	TrubSat009-25	0.07837	11.59	0.04006	12.71
	TrubSat010-198	0.07185	1.97	0.05313	1.8
	TrubSat011-1079	0.05994	6.55	0.06311	6.84
	TrubSat012-843	0.05328	2.58	0.12794	2.9
	TrubSat013-122	0.04950	8.50	0.03040	9.48
	TrubSat014-132	0.04870	5.05	0.02740	7.27
	TrubSat015-7	0.04688	5.53	0.00002	13.06
	TrubSat016-81	0.03242	15.44	0.03695	16.71
	TrubSat017-133	0.03211	9.55	0.04023	12.48
	TrubSat018-84	0.02716	16.66	0.04429	18.02
	TrubSat019-84	0.02122	10.19	0.01676	11.46
	TrubSat020-142	0.02006	15.77	0.02181	18.72
	TrubSat021-41	0.01493	8.98	0.02301	8.99
	TrubSat022-101	0.01480	4.77	0.02268	4.98
	TrubSat023-176	0.01383	11.20	0.01582	11.46
	TrubSat024-663	0.01324	20.50	0.01918	22.29
	TrubSat025-766	0.01296	9.41	0.01700	10.86
	TrubSat026-174	0.01163	13.38	0.01418	15.02
	TrubSat027-31	0.00968	20.00	0.02867	20.79
	TrubSat028-9	0.00857	10.12	ND	ND
	TrubSat029-169	0.00806	9.39	0.01362	10.65
	TrubSat030-853	0.00797	5.02	0.00631	5.88
	TrubSat031-699	0.00773	5.64	0.00413	7.49
	TrubSat032-100	0.00750	7.30	0.00602	9.24
	TrubSat033-50	0.00656	2.93	0.00123	3.15
	TrubSat034-137	0.00648	10.58	0.01325	12.75
	TrubSat035-199	0.00644	10.64	0.00590	17.68
	TrubSat036-179	0.00620	1.40	0.00357	1.67
	TrubSat037-104	0.00615	9.47	0.01135	11.85
	TrubSat038-46	0.00579	3.47	0.00726	3.54
	TrubSat039-95	0.00523	0.70	0.00015	1.13
	TrubSat040-137	0.00521	7.71	0.00426	11.2
	TrubSat041-198	0.00448	10.86	0.00491	14.91
	TrubSat042-160	0.00414	5.75	0.00189	17.86
	TrubSat043-90	0.00413	17.32	0.00413	23.89
	TrubSat044-178	0.00411	1.19	ND	ND
	TrubSat045-297	0.00410	10.72	0.00819	10.98
	TrubSat046-80	0.00410	0.82	0.00170	1.17
	TrubSat047-116	0.00410	15.65	0.00409	18.87
	TrubSat048-89	0.00403	1.30	0.00123	1.52
	TrubSat049-55	0.00391	19.78	0.00811	21.3
	TrubSat050-199	0.00376	8.37	0.00445	10.48
	TrubSat051-35	0.00359	12.06	0.00404	13
	TrubSat052-167	0.00348	8.99	0.00901	10.87
	TrubSat053-56	0.00293	9.77	0.00293	23.1
	TrubSat054-144	0.00282	4.42	0.00138	5.44
	TrubSat055-91	0.00277	1.53	ND	ND
	TrubSat056-57	0.00270	1.23	0.00006	24.76
	TrubSat057-32	0.00265	3.94	0.00287	5.04
	TrubSat058-41	0.00262	2.92	0.00156	3.22
	TrubSat059-203	0.00260	4.69	0.00132	5.05
	TrubSat060-73	0.00245	2.65	0.00125	2.82
	TrubSat061-147	0.00243	1.17	0.00069	2.95
	TrubSat062-142	0.00226	15.40	0.00166	19.86
	TrubSat063-150	0.00220	1.17	0.00110	1.46
	TrubSat064-28	0.00209	12.64	0.00647	13.42
	TrubSat065-92	0.00208	3.38	0.00069	4.7
	TrubSat066-8	0.00208	3.71	0.00154	4.57
	TrubSat067-177	0.00198	4.54	0.00085	3.65
	TrubSat068-90	0.00194	8.26	0.00098	9.79
	TrubSat069-122	0.00184	2.53	0.00152	2.13
	TrubSat070-100	0.00183	5.54	0.00099	6.79
	TrubSat071-172	0.00178	2.27	0.00053	1.92
	TrubSat072-56	0.00174	10.92	0.00199	11.78
	TrubSat073-75	0.00161	11.96	0.00150	13.46
	TrubSat074-78	0.00155	2.68	0.00060	2.74
	TrubSat075-107	0.00153	2.69	0.00089	3.29
	TrubSat076-107	0.00152	1.03	0.00154	0.74
	TrubSat077-101	0.00150	0.55	0.00010	4.45
	TrubSat078-159	0.00149	8.72	0.00176	15.69
	TrubSat079-43	0.00140	4.44	0.00165	4.32
	TrubSat080-54	0.00137	0.92	0.00031	1.74
	TrubSat081-87	0.00134	5.51	0.00064	8.25
	TrubSat082-148	0.00134	6.41	0.00476	11.06
	TrubSat083-149	0.00132	7.71	0.00179	6.31
	TrubSat084-108	0.00125	0.76	0.00005	0
	TrubSat085-48	0.00122	1.88	0.00020	2.1
	TrubSat086-173	0.00117	1.96	0.00064	7.31
	TrubSat087-90	0.00110	0.64	0.00060	0.79
	TrubSat088-200	0.00100	0.41	ND	ND
	TrubSat089-52	0.00100	2.24	0.00067	1.43
	TrubSat090-183	0.00100	3.83	0.00007	3.9
	TrubSat091-42	0.00100	3.30	0.00034	4.48
	TrubSat092-82	0.00095	2.49	0.00025	2.17
	TrubSat093-42	0.00095	1.40	0.00121	1.26
	TrubSat094-48	0.00095	2.49	0.00143	2.95
	TrubSat095-95	0.00087	0.92	0.00030	0.45
	TrubSat096-55	0.00080	0.39	0.00006	1.17
	TrubSat097-42	0.00080	1.28	0.00050	2.04
	TrubSat098-73	0.00080	0.71	0.00028	2.82
	TrubSat099-154	0.00079	4.73	0.00038	3.81
	TrubSat100-41	0.00073	3.01	0.00060	2.34
	TrubSat101-118	0.00071	2.60	0.00025	1.71
	TrubSat102-38	0.00067	3.29	0.00067	4.5
	TrubSat103-29	0.00066	3.93	0.00035	3.63
	TrubSat104-75	0.00063	3.87	0.00055	7.11
	TrubSat105-26	0.00060	2.31	0.00010	2.73
	TrubSat106-34	0.00060	8.86	0.00040	6.85
	TrubSat107-91	0.00059	17.64	0.00035	20.57
	TrubSat108-153	0.00057	1.51	ND	ND
	TrubSat109-35	0.00055	0.92	0.00010	1.69
	TrubSat110-48	0.00049	5.25	0.00034	5.96
	TrubSat111-78	0.00044	0.93	0.00019	4.14
	TrubSat112-31	0.00039	1.74	0.00004	4.33
	TrubSat113-111	0.00034	6.60	0.00098	10.71
	TrubSat114-48	0.00020	1.01	0.00025	2.48
	TrubSat115-152	0.00020	1.07	0.00014	1.5
	TrubSat116-24	0.00018	12.49	0.00056	13.12
	TrubSat117-55	0.00017	28.24	0.00113	31.97
	TrubSat118-55	0.00014	5.21	0.00027	15.99
	TrubSat119-50	0.00013	19.31	ND	ND
	TrubSat120-39	0.00009	26.47	0.00022	20.31
	TrubSat121-169	0.00009	5.97	ND	ND
	TrubSat122-52	0.00009	22.96	ND	ND
	TrubSat123-31	0.00005	15.81	ND	ND
	TrubSat124-22	0.00005	12.36	ND	ND
	TrubSat125-83	0.00004	9.83	ND	ND
	TrubSat126-18	0.00004	26.60	ND	ND
	total	31.07		14.05459
